# Supplementary material for: Cytokine Signature Associated With Disease Severity in COVID-19
Source: Front Immunol. 2021 Aug 20;12:681516. doi: 10.3389/fimmu.2021.681516 (PMC8418386; doi:10.3389/fimmu.2021.681516)
Supplement: Supplementary file 1 [file Table_1.xlsx]

## Sheet: Table S1
Table S1. The clinical information of COVID-19 patients with different disease severity
	Mild type	Severe type	Critical type	p1(Mild type vs Severe type)	p2(Mild type vs Critical type)	p3( Severe type vs Critical type)
Total, n	28	30	17	-	-	-
Gender, male, n（%）	13（46.4%）	23（76.7%）	10（58.5%）	p=0.018	ns	ns
Age	51.5（41.8~61.3）	49（35.3-56.8）	66（51-74）	ns	p=0.005	p=0.002
APACHEⅡscore	3.5（2-6）	5（2.3-6）	12(11-15)	ns	p<0.001	p<0.001
BMI	24.3(21.9-25.3)	24.3(21.3-26.3)	23.7(22.9-24.8)	ns	ns	ns
White blood cells, 109/L	5.1（4.08-6.38）	5.85（3.28-9.83)	8.1(6.2-13.5)	ns	p=0.001	ns
Platelet, 109/L	193.5(169-256.3)	195.5(155-257.3)	186(163-191)	ns	ns	ns
Lymphocyte, 109/L	1.1(0.6-1.5)	0.8(0.5-1.1)	0.5(0.3-0.6)	ns	p=0.001	p=0.008
D-Dimer, ug/L FEU	246(170-395.5)	381.5(238.5-659.8)	608(388.0-1218)	ns	p=0.003	p=0.05
INR	0.96(0.94-1.02)	0.97(0.95-1.0)	1(0.96-1.08)	ns	ns	-
ALB, g/L	43.5(40.2-45.1)	38.3(34.8-42)	34.4(31.8-37)	p=0.02	p<0.001	p=0.013
GLB, g/L	27.8(25.7-30.1)	27.9(25.4-31.5)	31.1(29,5-36.1)	ns	p=0.003	p=0.021
ALT, U/L	22.5(13-29.3)	22.5(17.3-39.5)	19(14-30)	ns	ns	ns
GGT, U/L	25(16.8-59.5)	27(17-54)	26(21-72)	ns	ns	ns
TB, umol/l	11.0(6.6-13.6)	11.6(9.5-16.2)	13.4(8.4-18.7)	ns	ns	ns
CRP, mg/L	10(2.9-24)	17.2(8.9-34.9)	54.2(24.2-107)	p=0.042	p<0.001	p=0.005
Data are displayed as n (%) or median (IQR). N is the total number of patients with available data. Abbreviations: COVID‐19, coronaviru disease 2019; IQR, Interquartile range; APACHE II, Acute Physiology and Chronic Health Evaluation II; BMI, Body Mass Index; INR, International Normalized Ratio; ALB, albumin; GLB, globulin; ALT, alanine aminotransferase; GGT, gamma-glutamyl transpeptidase; TB, to…

## Sheet: Table S2
Table S2 Correlation analysis of clinical laboratory indexes and cytokines within 2 weeks of disease onset (n=55)
Clinical laboratory indexes	Cytokines	Spearman	P value
Cr	G-CSF	0.446	0.000652867
	HGF	0.431	0.00102609
	IL-1β	0.433	0.000965697
	M-CSF	0.417	0.00151878
TNI	GRO-a	-0.467	0.000630587
	IL-17	-0.429	0.00187907
INR	IL-6	0.414	0.00166977
	IL-8	0.424	0.00124872
PCT	IL-18	0.46	0.000405797
Abbreviations: G-CSF, granulocyte colony-stimulating factor; GRO-a, chemokine (C-X-C motif) ligand (CXCL) 1; HGF, hepatocyte growth factor; M-CSF, macrophage colony-stimulating factor; IL-1β, interleukin 1β; IL-6, interleukin 6; IL-8, interleukin 8; IL-17, interleukin 17; IL-18, interleukin 18.
